# Supplementary material for: Remotely Monitoring Change in Vegetation Cover on the Montebello Islands, Western Australia, in Response to Introduced Rodent Eradication
Source: PLoS One. 2014 Dec 1;9(12):e114095. doi: 10.1371/journal.pone.0114095 (PMC4250182; doi:10.1371/journal.pone.0114095)
Supplement: Supporting Information S1 — Estimates of vegetation cover for satellite imagery calibration. (XLSX) [file pone.0114095.s001.xlsx]

## Sheet: fc - time series
AREA_HA		1988	1989	1990	1991	1992	1993	1994	1995	1996	1997	1998	1999	2000	2001	2002	2003	2004	2005	2006	2007	2008	2009	2010	2011	2012	2013
1.07	Dandelion	0.445798	0.451802	0.475202	0.458398	0.470998	0.452998	0.438598	0.413398	0.428402	0.3984	0.4344	0.459002	0.370802	0.424198	0.4398	0.417602	0.446402	0.456598	0.440398	0.465598	0.385202	0.451802	0.498602	0.4218	0.432002	0.476398
1.18	Hollyhock	0.3786	0.457202	0.4578	0.461998	0.445798	0.409798	0.334802	0.348	0.362998	0.375	0.344998	0.495002	0.357598	0.393598	0.3606	0.3498	0.4074	0.410402	0.3894	0.418798	0.476398	0.406198	0.540002	0.615602	0.386398	0.456598
1.2	Goodenia	0.510598	0.523198	0.5478	0.520202	0.515998	0.530398	0.496802	0.469802	0.495002	0.4956	0.51	0.5586	0.488998	0.516602	0.509402	0.484202	0.511202	0.527402	0.5244	0.531002	0.516602	0.5424	0.562798	0.505198	0.5136	0.5478
1.21	Spinifex	0.528554	0.523572	0.567874	0.531874	0.524674	0.546274	0.514709	0.496428	0.537418	0.572863	0.567874	0.581172	0.523572	0.534646	0.533537	0.506954	0.528	0.557909	0.560126	0.580063	0.558463	0.572309	0.5928	0.524126	0.539628	0.566218
1.23	Livistona	0.5352	0.532111	0.5604	0.53777	0.539311	0.558859	0.5028	0.514111	0.5316	0.559889	0.516689	0.55783	0.497659	0.5316	0.507941	0.471941	0.51	0.49097	0.500741	0.527489	0.472459	0.54857	0.54857	0.50897	0.567089	0.5424
1.25	Rose	0.557909	0.552926	0.594463	0.5856	0.567874	0.564554	0.547382	0.568982	0.537972	0.580618	0.569537	0.585046	0.557354	0.552926	0.532428	0.521354	0.559018	0.571754	0.547382	0.575074	0.595572	0.549046	0.6288	0.589474	0.525228	0.577291
1.27	Frankenia	0.465418	0.496982	0.524674	0.499754	0.496428	0.509726	0.494772	0.444926	0.496428	0.546828	0.515818	0.588372	0.495326	0.489782	0.490891	0.456	0.4632	0.518028	0.503074	0.519691	0.471509	0.534646	0.561782	0.474274	0.526891	0.525782
1.32	Lily	0.5325	0.6441	0.6063	0.6243	0.5622	0.5568	0.4326	0.4668	0.402	0.4803	0.4632	0.672	0.5064	0.5136	0.4794	0.4551	0.5496	0.5019	0.5109	0.4758	0.6342	0.5316	0.6576	0.6468	0.5001	0.4875
1.33	Solanum	0.48017	0.50537	0.522341	0.490459	0.492	0.518741	0.47297	0.4776	0.462689	0.51	0.515141	0.558341	0.48583	0.50897	0.485311	0.46577	0.4884	0.506911	0.50897	0.524911	0.49817	0.52337	0.5316	0.480689	0.51257	0.524911
1.44	Ipomoea	0.492958	0.501122	0.544322	0.507358	0.52224	0.51216	0.479998	0.456482	0.479998	0.52944	0.514558	0.56832	0.497278	0.516962	0.50496	0.495838	0.51216	0.539038	0.53232	0.556318	0.526078	0.545762	0.568802	0.516962	0.527042	0.523198
1.53	Stylidium	0.5172	0.525746	0.549146	0.529346	0.533846	0.535646	0.509546	0.472646	0.519	0.5523	0.533846	0.5757	0.514046	0.5298	0.5145	0.5019	0.5208	0.528	0.5325	0.5658	0.5379	0.5613	0.557246	0.5208	0.5649	0.565346
1.62	Coolibah	0.45312	0.46176	0.499682	0.44736	0.480962	0.50352	0.445438	0.438238	0.452162	0.504002	0.514082	0.54096	0.474238	0.493922	0.478082	0.4488	0.477118	0.44448	0.42864	0.51936	0.499682	0.535682	0.542882	0.48192	0.491042	0.50064
1.66	Karara	0.391582	0.426818	0.435919	0.429094	0.420382	0.390818	0.353681	0.358987	0.343831	0.372631	0.351787	0.444631	0.354062	0.361644	0.357094	0.343075	0.397644	0.407494	0.384382	0.404462	0.373769	0.389306	0.466613	0.4848	0.388169	0.425306
1.69	Boab	0.449599	0.492	0.502397	0.467203	0.481603	0.481999	0.448001	0.420799	0.453998	0.489998	0.5172	0.5424	0.4596	0.487601	0.482798	0.438799	0.464798	0.489998	0.5028	0.521599	0.484001	0.507199	0.545201	0.481999	0.500402	0.532003
1.71	Hovea	0.55248	0.54204	0.55428	0.53196	0.5478	0.53304	0.52152	0.50028	0.55788	0.5262	0.54132	0.56256	0.47688	0.49884	0.5226	0.51828	0.53052	0.546	0.55104	0.55068	0.51504	0.54888	0.58488	0.50568	0.5478	0.56076
1.8	Wattle or Boronia	0.517409	0.569508	0.571625	0.522917	0.5208	0.57925	0.550867	0.495391	0.524609	0.552142	0.54875	0.585175	0.533933	0.553409	0.448375	0.440333	0.480566	0.565692	0.57925	0.575009	0.555533	0.574166	0.594067	0.509366	0.52165	0.583483
1.85	Foxglove	0.502987	0.522319	0.532169	0.513982	0.501094	0.48745	0.439325	0.457519	0.435156	0.466231	0.455244	0.541644	0.471538	0.4848	0.456382	0.428719	0.489725	0.496925	0.486694	0.507919	0.4848	0.491618	0.567031	0.520418	0.512081	0.517387
1.9	Daisy	0.3597	0.336746	0.3561	0.3597	0.3705	0.365546	0.365546	0.3021	0.327746	0.366446	0.407846	0.464546	0.368246	0.415046	0.430346	0.4137	0.4227	0.4002	0.347546	0.426746	0.3741	0.415046	0.476246	0.4119	0.447446	0.460046
1.98	Dahlia	0.44983	0.466627	0.490632	0.47657	0.475886	0.461141	0.429598	0.39223	0.39017	0.388111	0.410057	0.487543	0.394973	0.423089	0.42103	0.398054	0.415889	0.416911	0.421368	0.443659	0.422059	0.463546	0.519086	0.461141	0.435768	0.463884
2.58	Banksia	0.486182	0.501691	0.5208	0.486182	0.505572	0.511382	0.480926	0.439109	0.4812	0.507509	0.493937	0.529382	0.472891	0.487846	0.466246	0.444372	0.475109	0.488954	0.457937	0.501137	0.444926	0.492	0.518582	0.461263	0.489509	0.531874
2.96	Bloodwood	0.489019	0.518316	0.53669	0.517078	0.501929	0.49349	0.453019	0.476606	0.487529	0.513845	0.511865	0.568219	0.495478	0.510122	0.494981	0.4056	0.472387	0.506897	0.53669	0.540665	0.489019	0.511865	0.56549	0.501684	0.528497	0.537929
3.54	Grevillea	0.474439	0.478478	0.529757	0.488839	0.498149	0.492173	0.46847	0.457757	0.447922	0.47549	0.480235	0.538534	0.469694	0.480761	0.473035	0.452134	0.477074	0.469874	0.477427	0.51887	0.489545	0.49727	0.527827	0.475318	0.489545	0.52291
3.92	Marigold	0.466987	0.474569	0.518906	0.495031	0.485556	0.480444	0.464719	0.464719	0.482719	0.487262	0.482906	0.5316	0.463582	0.481956	0.466418	0.444818	0.491813	0.492569	0.484613	0.496169	0.457325	0.484231	0.547519	0.481769	0.477031	0.496925
3.93	Birthday	0.459946	0.491316	0.52183	0.486514	0.488911	0.490632	0.456511	0.417602	0.463884	0.510346	0.489941	0.548743	0.47863	0.479141	0.467484	0.397198	0.44057	0.508632	0.490459	0.520289	0.451889	0.494916	0.533832	0.447598	0.522168	0.510511
4.13	Epsilon	0.400697	0.405139	0.447727	0.420763	0.474079	0.453854	0.43823	0.350297	0.445891	0.429806	0.441449	0.484037	0.389515	0.427661	0.463049	0.422448	0.447576	0.435934	0.48097	0.5064	0.46289	0.488933	0.545467	0.485563	0.473309	0.505478
4.82	Karangi	0.436459	0.461141	0.501259	0.484289	0.474511	0.462689	0.397543	0.400114	0.43183	0.425141	0.391027	0.529541	0.370111	0.434054	0.39377	0.363084	0.407486	0.425659	0.428402	0.413657	0.387773	0.415543	0.528857	0.460968	0.437489	0.439886
4.87	Ivy	0.467599	0.492936	0.519734	0.503599	0.50573	0.512398	0.420936	0.426264	0.385735	0.415867	0.410266	0.528	0.438266	0.45667	0.430663	0.3984	0.472265	0.441737	0.439469	0.476268	0.512002	0.468535	0.532133	0.487997	0.472135	0.458398
5.05	Pansy	0.386851	0.420274	0.42625	0.425026	0.405737	0.368376	0.31825	0.323549	0.335911	0.299501	0.289176	0.423938	0.297463	0.342564	0.303986	0.266086	0.329935	0.343248	0.330338	0.363487	0.326126	0.399761	0.504362	0.517135	0.396089	0.446352
5.45	Kingcup	0.44731	0.47611	0.490884	0.467916	0.4632	0.440232	0.408329	0.394426	0.405226	0.409819	0.405355	0.498084	0.414665	0.440362	0.418884	0.398155	0.445445	0.45451	0.445322	0.475116	0.434897	0.455381	0.528374	0.450413	0.472884	0.490135
5.56	Buttercup	0.439627	0.455417	0.493397	0.462386	0.46703	0.467614	0.415702	0.406529	0.399912	0.428712	0.424183	0.508841	0.429641	0.450542	0.433003	0.417912	0.457159	0.472142	0.470285	0.495485	0.476786	0.476556	0.520217	0.483526	0.471214	0.469241
5.8	Flag	0.350628	0.339655	0.431657	0.443429	0.46343	0.441715	0.427999	0.404002	0.389141	0.404232	0.435084	0.491316	0.395311	0.431887	0.418632	0.337711	0.385368	0.392683	0.374741	0.441254	0.371998	0.426401	0.497717	0.384346	0.43337	0.480797
6.05	Kurrajong	0.41478	0.429706	0.473006	0.43273	0.43795	0.441499	0.380033	0.36073	0.390365	0.421145	0.411338	0.507336	0.422297	0.447655	0.432521	0.414679	0.440974	0.462365	0.454747	0.473424	0.443897	0.458606	0.495341	0.442644	0.464244	0.46351
7.82	Carnation	0.433954	0.467203	0.506933	0.464532	0.476174	0.463286	0.410042	0.382488	0.420713	0.469781	0.462401	0.54942	0.463646	0.490848	0.461242	0.419114	0.428892	0.479465	0.480797	0.510137	0.466224	0.490574	0.556354	0.458758	0.512981	0.523198
10.21	Gossypium	0.389731	0.413002	0.443537	0.416666	0.436668	0.4164	0.378802	0.371537	0.364531	0.381264	0.378067	0.474864	0.384598	0.420864	0.398803	0.378334	0.422801	0.415003	0.407335	0.451399	0.410532	0.425069	0.486197	0.431534	0.437597	0.44633
11.13	Gardenia	0.42846	0.453782	0.48282	0.45312	0.45636	0.433082	0.393598	0.37194	0.401582	0.41082	0.41298	0.502562	0.406378	0.439498	0.415622	0.39048	0.423722	0.455878	0.44286	0.48102	0.445682	0.4623	0.53574	0.447	0.48246	0.4839
12.75	Brooke	0.364481	0.38593	0.424262	0.379032	0.391704	0.387398	0.349217	0.30683	0.370313	0.397234	0.392366	0.478666	0.377815	0.424212	0.409603	0.368383	0.402151	0.435012	0.432319	0.45438	0.40367	0.440585	0.50437	0.417768	0.471365	0.48642
18.06	South East	0.334464	0.393828	0.406104	0.366828	0.372588	0.369528	0.31938	0.259584	0.321	0.313764	0.280824	0.412404	0.272328	0.328236	0.31038	0.272544	0.30498	0.342816	0.363624	0.395448	0.333204	0.36924	0.468564	0.386736	0.384936	0.418848
22.15	Ah Chong	0.311712	0.361997	0.394483	0.345984	0.378643	0.356957	0.306125	0.28703	0.316637	0.356006	0.355632	0.446064	0.342902	0.381523	0.36119	0.331238	0.359664	0.361075	0.363667	0.418992	0.366259	0.391603	0.452918	0.378355	0.399869	0.426365
31.58	Delta	0.315845	0.353134	0.373632	0.325882	0.354934	0.345084	0.303374	0.263645	0.327934	0.339684	0.321432	0.411785	0.313879	0.364222	0.341628	0.312562	0.334615	0.396845	0.377959	0.414996	0.351413	0.394879	0.449527	0.37374	0.399458	0.416609
36.59	Crocus	0.365626	0.401338	0.433342	0.379932	0.394886	0.404815	0.358051	0.3228	0.393079	0.40483	0.388802	0.465353	0.383518	0.430066	0.395066	0.373286	0.389875	0.438122	0.419986	0.472315	0.410647	0.446402	0.498696	0.425371	0.472618	0.50221
37.24	Campbell	0.352709	0.367238	0.400567	0.374453	0.383734	0.363257	0.322649	0.305491	0.328661	0.34818	0.346574	0.420389	0.337956	0.374222	0.365971	0.347446	0.37253	0.399041	0.3795	0.415572	0.370183	0.396089	0.457584	0.394649	0.400286	0.420943
38.81	Primrose	0.306751	0.33527	0.378686	0.32005	0.348331	0.338813	0.287477	0.240749	0.305599	0.341916	0.335774	0.415975	0.346294	0.38981	0.361817	0.317782	0.325082	0.385418	0.37428	0.433046	0.367426	0.392971	0.461162	0.354466	0.419568	0.453091
49.58	Renewal	0.250771	0.294749	0.342931	0.291343	0.305117	0.279888	0.237242	0.199874	0.233167	0.273199	0.258605	0.355027	0.258828	0.312461	0.303418	0.276641	0.302215	0.321367	0.323772	0.36546	0.322354	0.345005	0.420907	0.353731	0.361586	0.38868
61.44	Bluebell	0.350693	0.383201	0.441434	0.376454	0.384706	0.395124	0.348518	0.292459	0.357821	0.402806	0.374942	0.450989	0.363566	0.413182	0.384007	0.337056	0.338532	0.4146	0.40686	0.462199	0.405146	0.417602	0.483562	0.380069	0.452839	0.481898
103.61	Alpha	0.324773	0.353854	0.415118	0.352702	0.360528	0.365568	0.322368	0.275222	0.33401	0.380803	0.356374	0.426149	0.351902	0.39786	0.375446	0.334154	0.335832	0.401309	0.386678	0.452962	0.375994	0.393756	0.466253	0.393835	0.43013	0.452321
123.48	North West	0.166409	0.18654	0.204626	0.176525	0.212741	0.141223	0.118615	0.092616	0.0764664	0.114454	0.134153	0.224628	0.114835	0.183818	0.179081	0.161311	0.177886	0.17569	0.156034	0.219451	0.169238	0.18983	0.298982	0.207377	0.208421	0.248906
498.84	Trimouille	0.176726	0.198233	0.241721	0.175992	0.22025	0.182422	0.158647	0.100435	0.156019	0.196908	0.182897	0.271378	0.165199	0.245926	0.230222	0.19446	0.181817	0.22097	0.223375	0.291775	0.207038	0.242311	0.336746	0.237559	0.280428	0.302964
984.74	Hermite	0.364351	0.381977	0.441715	0.388241	0.404074	0.408386	0.374042	0.34643	0.391783	0.411482	0.411475	0.468175	0.406889	0.43877	0.431887	0.410294	0.416465	0.456828	0.442738	0.489062	0.436034	0.470004	0.511685	0.461299	0.473467	0.485743
984.74	Hermite_e	0.358793	0.386542	0.444163	0.379874	0.404455	0.405809	0.367771	0.319877	0.394296	0.40632	0.392683	0.47243	0.392885	0.433946	0.420799	0.386995	0.392122	0.449275	0.447094	0.482309	0.426977	0.461141	0.507782	0.446453	0.477528	0.48138
984.74	Hermite_n	0.393634	0.41357	0.462034	0.40375	0.41933	0.428482	0.386081	0.34381	0.412894	0.429288	0.415939	0.485938	0.419424	0.456007	0.44358	0.417703	0.424889	0.47143	0.456223	0.501922	0.450802	0.480466	0.524537	0.467088	0.494311	0.510533
		2	3	4	5	6	7	8	9	10	11	12	13	14	15	16	17	18	19	20	21	22	23	24	25	26	27

## Sheet: Imagery calibration
Field site	i35 - September	Vegetation cover
Alpha_01	67.889	0.465401
Alpha_02	73.444	0.502596
Alpha_04	64.778	0.467632
Alpha_05	67.889	0.553171
Crocus_01	64.111	0.608827
Crocus_02	63.222	0.524922
Crocus_03	60.778	0.556888
Crocus_04	64.667	0.568297
Hermite_01	64.222	0.481992
Hermite_02	64.111	0.487827
Hermite_03	58	0.588986
Hermite_04	56	0.549611
Hermite_05	52.556	0.603173
Hermite_06	60.667	0.509873
Hermite_07	54	0.56818
Hermite_08	47.667	0.600309
Hermite_09	116.444	0.29121
Hermite_10	136	0.129875
Hermite_11	64.667	0.475134
Hermite_12	64	0.585403
Hermite_13	55.667	0.593222
Hermite_14	72	0.363911
Hermite_15	62.778	0.50235
Hermite_16	60.222	0.572349
renewal_01	72.556	0.412089
renewal_02	88.444	0.36649
Thevenard_01	87.4445	0.15861
Thevenard_02	92.2775	0.133355
Thevenard_03	93.6665	0.113363
Thevenard_04	104.667	0.0792
Thevenard_05	69.722	0.352005
Thevenard_06	70.5	0.270801
Thevenard_08	94.7225	0.255027
