# Supplementary material for: Remotely Monitoring Change in Vegetation Cover on the Montebello Islands, Western Australia, in Response to Introduced Rodent Eradication
Source: PLoS One. 2014 Dec 1;9(12):e114095. doi: 10.1371/journal.pone.0114095 (PMC4250182; doi:10.1371/journal.pone.0114095)
Supplement: Supporting Information S2 — Annual vegetation cover estimates for Montebello islands. (XLSX) [file pone.0114095.s002.xlsx]

## Sheet: fc - time series
AREA_HA		1988	1989	1990	1991	1992	1993	1994	1995	1996	1997	1998	1999	2000	2001	2002	2003	2004	2005	2006	2007	2008	2009	2010	2011	2012	2013
1.07	Dandelion	0.445798	0.451802	0.475202	0.458398	0.470998	0.452998	0.438598	0.413398	0.428402	0.3984	0.4344	0.459002	0.370802	0.424198	0.4398	0.417602	0.446402	0.456598	0.440398	0.465598	0.385202	0.451802	0.498602	0.4218	0.432002	0.476398
1.18	Hollyhock	0.3786	0.457202	0.4578	0.461998	0.445798	0.409798	0.334802	0.348	0.362998	0.375	0.344998	0.495002	0.357598	0.393598	0.3606	0.3498	0.4074	0.410402	0.3894	0.418798	0.476398	0.406198	0.540002	0.615602	0.386398	0.456598
1.2	Goodenia	0.510598	0.523198	0.5478	0.520202	0.515998	0.530398	0.496802	0.469802	0.495002	0.4956	0.51	0.5586	0.488998	0.516602	0.509402	0.484202	0.511202	0.527402	0.5244	0.531002	0.516602	0.5424	0.562798	0.505198	0.5136	0.5478
1.21	Spinifex	0.528554	0.523572	0.567874	0.531874	0.524674	0.546274	0.514709	0.496428	0.537418	0.572863	0.567874	0.581172	0.523572	0.534646	0.533537	0.506954	0.528	0.557909	0.560126	0.580063	0.558463	0.572309	0.5928	0.524126	0.539628	0.566218
1.23	Livistona	0.5352	0.532111	0.5604	0.53777	0.539311	0.558859	0.5028	0.514111	0.5316	0.559889	0.516689	0.55783	0.497659	0.5316	0.507941	0.471941	0.51	0.49097	0.500741	0.527489	0.472459	0.54857	0.54857	0.50897	0.567089	0.5424
1.25	Rose	0.557909	0.552926	0.594463	0.5856	0.567874	0.564554	0.547382	0.568982	0.537972	0.580618	0.569537	0.585046	0.557354	0.552926	0.532428	0.521354	0.559018	0.571754	0.547382	0.575074	0.595572	0.549046	0.6288	0.589474	0.525228	0.577291
1.27	Frankenia	0.465418	0.496982	0.524674	0.499754	0.496428	0.509726	0.494772	0.444926	0.496428	0.546828	0.515818	0.588372	0.495326	0.489782	0.490891	0.456	0.4632	0.518028	0.503074	0.519691	0.471509	0.534646	0.561782	0.474274	0.526891	0.525782
1.32	Lily	0.5325	0.6441	0.6063	0.6243	0.5622	0.5568	0.4326	0.4668	0.402	0.4803	0.4632	0.672	0.5064	0.5136	0.4794	0.4551	0.5496	0.5019	0.5109	0.4758	0.6342	0.5316	0.6576	0.6468	0.5001	0.4875
1.33	Solanum	0.48017	0.50537	0.522341	0.490459	0.492	0.518741	0.47297	0.4776	0.462689	0.51	0.515141	0.558341	0.48583	0.50897	0.485311	0.46577	0.4884	0.506911	0.50897	0.524911	0.49817	0.52337	0.5316	0.480689	0.51257	0.524911
1.44	Ipomoea	0.492958	0.501122	0.544322	0.507358	0.52224	0.51216	0.479998	0.456482	0.479998	0.52944	0.514558	0.56832	0.497278	0.516962	0.50496	0.495838	0.51216	0.539038	0.53232	0.556318	0.526078	0.545762	0.568802	0.516962	0.527042	0.523198
1.53	Stylidium	0.5172	0.525746	0.549146	0.529346	0.533846	0.535646	0.509546	0.472646	0.519	0.5523	0.533846	0.5757	0.514046	0.5298	0.5145	0.5019	0.5208	0.528	0.5325	0.5658	0.5379	0.5613	0.557246	0.5208	0.5649	0.565346
1.62	Coolibah	0.45312	0.46176	0.499682	0.44736	0.480962	0.50352	0.445438	0.438238	0.452162	0.504002	0.514082	0.54096	0.474238	0.493922	0.478082	0.4488	0.477118	0.44448	0.42864	0.51936	0.499682	0.535682	0.542882	0.48192	0.491042	0.50064
1.66	Karara	0.391582	0.426818	0.435919	0.429094	0.420382	0.390818	0.353681	0.358987	0.343831	0.372631	0.351787	0.444631	0.354062	0.361644	0.357094	0.343075	0.397644	0.407494	0.384382	0.404462	0.373769	0.389306	0.466613	0.4848	0.388169	0.425306
1.69	Boab	0.449599	0.492	0.502397	0.467203	0.481603	0.481999	0.448001	0.420799	0.453998	0.489998	0.5172	0.5424	0.4596	0.487601	0.482798	0.438799	0.464798	0.489998	0.5028	0.521599	0.484001	0.507199	0.545201	0.481999	0.500402	0.532003
1.71	Hovea	0.55248	0.54204	0.55428	0.53196	0.5478	0.53304	0.52152	0.50028	0.55788	0.5262	0.54132	0.56256	0.47688	0.49884	0.5226	0.51828	0.53052	0.546	0.55104	0.55068	0.51504	0.54888	0.58488	0.50568	0.5478	0.56076
1.8	Wattle or Boronia	0.517409	0.569508	0.571625	0.522917	0.5208	0.57925	0.550867	0.495391	0.524609	0.552142	0.54875	0.585175	0.533933	0.553409	0.448375	0.440333	0.480566	0.565692	0.57925	0.575009	0.555533	0.574166	0.594067	0.509366	0.52165	0.583483
1.85	Foxglove	0.502987	0.522319	0.532169	0.513982	0.501094	0.48745	0.439325	0.457519	0.435156	0.466231	0.455244	0.541644	0.471538	0.4848	0.456382	0.428719	0.489725	0.496925	0.486694	0.507919	0.4848	0.491618	0.567031	0.520418	0.512081	0.517387
1.9	Daisy	0.3597	0.336746	0.3561	0.3597	0.3705	0.365546	0.365546	0.3021	0.327746	0.366446	0.407846	0.464546	0.368246	0.415046	0.430346	0.4137	0.4227	0.4002	0.347546	0.426746	0.3741	0.415046	0.476246	0.4119	0.447446	0.460046
1.98	Dahlia	0.44983	0.466627	0.490632	0.47657	0.475886	0.461141	0.429598	0.39223	0.39017	0.388111	0.410057	0.487543	0.394973	0.423089	0.42103	0.398054	0.415889	0.416911	0.421368	0.443659	0.422059	0.463546	0.519086	0.461141	0.435768	0.463884
2.58	Banksia	0.486182	0.501691	0.5208	0.486182	0.505572	0.511382	0.480926	0.439109	0.4812	0.507509	0.493937	0.529382	0.472891	0.487846	0.466246	0.444372	0.475109	0.488954	0.457937	0.501137	0.444926	0.492	0.518582	0.461263	0.489509	0.531874
2.96	Bloodwood	0.489019	0.518316	0.53669	0.517078	0.501929	0.49349	0.453019	0.476606	0.487529	0.513845	0.511865	0.568219	0.495478	0.510122	0.494981	0.4056	0.472387	0.506897	0.53669	0.540665	0.489019	0.511865	0.56549	0.501684	0.528497	0.537929
3.54	Grevillea	0.474439	0.478478	0.529757	0.488839	0.498149	0.492173	0.46847	0.457757	0.447922	0.47549	0.480235	0.538534	0.469694	0.480761	0.473035	0.452134	0.477074	0.469874	0.477427	0.51887	0.489545	0.49727	0.527827	0.475318	0.489545	0.52291
3.92	Marigold	0.466987	0.474569	0.518906	0.495031	0.485556	0.480444	0.464719	0.464719	0.482719	0.487262	0.482906	0.5316	0.463582	0.481956	0.466418	0.444818	0.491813	0.492569	0.484613	0.496169	0.457325	0.484231	0.547519	0.481769	0.477031	0.496925
3.93	Birthday	0.459946	0.491316	0.52183	0.486514	0.488911	0.490632	0.456511	0.417602	0.463884	0.510346	0.489941	0.548743	0.47863	0.479141	0.467484	0.397198	0.44057	0.508632	0.490459	0.520289	0.451889	0.494916	0.533832	0.447598	0.522168	0.510511
4.13	Epsilon	0.400697	0.405139	0.447727	0.420763	0.474079	0.453854	0.43823	0.350297	0.445891	0.429806	0.441449	0.484037	0.389515	0.427661	0.463049	0.422448	0.447576	0.435934	0.48097	0.5064	0.46289	0.488933	0.545467	0.485563	0.473309	0.505478
4.82	Karangi	0.436459	0.461141	0.501259	0.484289	0.474511	0.462689	0.397543	0.400114	0.43183	0.425141	0.391027	0.529541	0.370111	0.434054	0.39377	0.363084	0.407486	0.425659	0.428402	0.413657	0.387773	0.415543	0.528857	0.460968	0.437489	0.439886
4.87	Ivy	0.467599	0.492936	0.519734	0.503599	0.50573	0.512398	0.420936	0.426264	0.385735	0.415867	0.410266	0.528	0.438266	0.45667	0.430663	0.3984	0.472265	0.441737	0.439469	0.476268	0.512002	0.468535	0.532133	0.487997	0.472135	0.458398
5.05	Pansy	0.386851	0.420274	0.42625	0.425026	0.405737	0.368376	0.31825	0.323549	0.335911	0.299501	0.289176	0.423938	0.297463	0.342564	0.303986	0.266086	0.329935	0.343248	0.330338	0.363487	0.326126	0.399761	0.504362	0.517135	0.396089	0.446352
5.45	Kingcup	0.44731	0.47611	0.490884	0.467916	0.4632	0.440232	0.408329	0.394426	0.405226	0.409819	0.405355	0.498084	0.414665	0.440362	0.418884	0.398155	0.445445	0.45451	0.445322	0.475116	0.434897	0.455381	0.528374	0.450413	0.472884	0.490135
5.56	Buttercup	0.439627	0.455417	0.493397	0.462386	0.46703	0.467614	0.415702	0.406529	0.399912	0.428712	0.424183	0.508841	0.429641	0.450542	0.433003	0.417912	0.457159	0.472142	0.470285	0.495485	0.476786	0.476556	0.520217	0.483526	0.471214	0.469241
5.8	Flag	0.350628	0.339655	0.431657	0.443429	0.46343	0.441715	0.427999	0.404002	0.389141	0.404232	0.435084	0.491316	0.395311	0.431887	0.418632	0.337711	0.385368	0.392683	0.374741	0.441254	0.371998	0.426401	0.497717	0.384346	0.43337	0.480797
6.05	Kurrajong	0.41478	0.429706	0.473006	0.43273	0.43795	0.441499	0.380033	0.36073	0.390365	0.421145	0.411338	0.507336	0.422297	0.447655	0.432521	0.414679	0.440974	0.462365	0.454747	0.473424	0.443897	0.458606	0.495341	0.442644	0.464244	0.46351
7.82	Carnation	0.433954	0.467203	0.506933	0.464532	0.476174	0.463286	0.410042	0.382488	0.420713	0.469781	0.462401	0.54942	0.463646	0.490848	0.461242	0.419114	0.428892	0.479465	0.480797	0.510137	0.466224	0.490574	0.556354	0.458758	0.512981	0.523198
10.21	Gossypium	0.389731	0.413002	0.443537	0.416666	0.436668	0.4164	0.378802	0.371537	0.364531	0.381264	0.378067	0.474864	0.384598	0.420864	0.398803	0.378334	0.422801	0.415003	0.407335	0.451399	0.410532	0.425069	0.486197	0.431534	0.437597	0.44633
11.13	Gardenia	0.42846	0.453782	0.48282	0.45312	0.45636	0.433082	0.393598	0.37194	0.401582	0.41082	0.41298	0.502562	0.406378	0.439498	0.415622	0.39048	0.423722	0.455878	0.44286	0.48102	0.445682	0.4623	0.53574	0.447	0.48246	0.4839
12.75	Brooke	0.364481	0.38593	0.424262	0.379032	0.391704	0.387398	0.349217	0.30683	0.370313	0.397234	0.392366	0.478666	0.377815	0.424212	0.409603	0.368383	0.402151	0.435012	0.432319	0.45438	0.40367	0.440585	0.50437	0.417768	0.471365	0.48642
18.06	South East	0.334464	0.393828	0.406104	0.366828	0.372588	0.369528	0.31938	0.259584	0.321	0.313764	0.280824	0.412404	0.272328	0.328236	0.31038	0.272544	0.30498	0.342816	0.363624	0.395448	0.333204	0.36924	0.468564	0.386736	0.384936	0.418848
22.15	Ah Chong	0.311712	0.361997	0.394483	0.345984	0.378643	0.356957	0.306125	0.28703	0.316637	0.356006	0.355632	0.446064	0.342902	0.381523	0.36119	0.331238	0.359664	0.361075	0.363667	0.418992	0.366259	0.391603	0.452918	0.378355	0.399869	0.426365
31.58	Delta	0.315845	0.353134	0.373632	0.325882	0.354934	0.345084	0.303374	0.263645	0.327934	0.339684	0.321432	0.411785	0.313879	0.364222	0.341628	0.312562	0.334615	0.396845	0.377959	0.414996	0.351413	0.394879	0.449527	0.37374	0.399458	0.416609
36.59	Crocus	0.365626	0.401338	0.433342	0.379932	0.394886	0.404815	0.358051	0.3228	0.393079	0.40483	0.388802	0.465353	0.383518	0.430066	0.395066	0.373286	0.389875	0.438122	0.419986	0.472315	0.410647	0.446402	0.498696	0.425371	0.472618	0.50221
37.24	Campbell	0.352709	0.367238	0.400567	0.374453	0.383734	0.363257	0.322649	0.305491	0.328661	0.34818	0.346574	0.420389	0.337956	0.374222	0.365971	0.347446	0.37253	0.399041	0.3795	0.415572	0.370183	0.396089	0.457584	0.394649	0.400286	0.420943
38.81	Primrose	0.306751	0.33527	0.378686	0.32005	0.348331	0.338813	0.287477	0.240749	0.305599	0.341916	0.335774	0.415975	0.346294	0.38981	0.361817	0.317782	0.325082	0.385418	0.37428	0.433046	0.367426	0.392971	0.461162	0.354466	0.419568	0.453091
49.58	Renewal	0.250771	0.294749	0.342931	0.291343	0.305117	0.279888	0.237242	0.199874	0.233167	0.273199	0.258605	0.355027	0.258828	0.312461	0.303418	0.276641	0.302215	0.321367	0.323772	0.36546	0.322354	0.345005	0.420907	0.353731	0.361586	0.38868
61.44	Bluebell	0.350693	0.383201	0.441434	0.376454	0.384706	0.395124	0.348518	0.292459	0.357821	0.402806	0.374942	0.450989	0.363566	0.413182	0.384007	0.337056	0.338532	0.4146	0.40686	0.462199	0.405146	0.417602	0.483562	0.380069	0.452839	0.481898
103.61	Alpha	0.324773	0.353854	0.415118	0.352702	0.360528	0.365568	0.322368	0.275222	0.33401	0.380803	0.356374	0.426149	0.351902	0.39786	0.375446	0.334154	0.335832	0.401309	0.386678	0.452962	0.375994	0.393756	0.466253	0.393835	0.43013	0.452321
123.48	North West	0.166409	0.18654	0.204626	0.176525	0.212741	0.141223	0.118615	0.092616	0.0764664	0.114454	0.134153	0.224628	0.114835	0.183818	0.179081	0.161311	0.177886	0.17569	0.156034	0.219451	0.169238	0.18983	0.298982	0.207377	0.208421	0.248906
498.84	Trimouille	0.176726	0.198233	0.241721	0.175992	0.22025	0.182422	0.158647	0.100435	0.156019	0.196908	0.182897	0.271378	0.165199	0.245926	0.230222	0.19446	0.181817	0.22097	0.223375	0.291775	0.207038	0.242311	0.336746	0.237559	0.280428	0.302964
984.74	Hermite	0.364351	0.381977	0.441715	0.388241	0.404074	0.408386	0.374042	0.34643	0.391783	0.411482	0.411475	0.468175	0.406889	0.43877	0.431887	0.410294	0.416465	0.456828	0.442738	0.489062	0.436034	0.470004	0.511685	0.461299	0.473467	0.485743
984.74	Hermite_e	0.358793	0.386542	0.444163	0.379874	0.404455	0.405809	0.367771	0.319877	0.394296	0.40632	0.392683	0.47243	0.392885	0.433946	0.420799	0.386995	0.392122	0.449275	0.447094	0.482309	0.426977	0.461141	0.507782	0.446453	0.477528	0.48138
984.74	Hermite_n	0.393634	0.41357	0.462034	0.40375	0.41933	0.428482	0.386081	0.34381	0.412894	0.429288	0.415939	0.485938	0.419424	0.456007	0.44358	0.417703	0.424889	0.47143	0.456223	0.501922	0.450802	0.480466	0.524537	0.467088	0.494311	0.510533
		2	3	4	5	6	7	8	9	10	11	12	13	14	15	16	17	18	19	20	21	22	23	24	25	26	27

## Sheet: Montebello island annual veg
Island	1987	1988	1989	1990	1991	1992	1993	1994	1995	1996	1997	1998	1999	2000	2001	2002	2003	2004	2005	2006	2007	2008	2009	2010	2011	2012
Hermite	36.4351	38.1977	44.1715	38.8241	40.4074	40.8386	37.4042	34.643	39.1783	41.1482	41.1475	46.8175	40.6889	43.877	43.1887	41.0294	41.6465	45.6828	44.2738	48.9062	43.6034	47.0004	51.1685	46.1299	47.3467	48.5743
Hermite_e	35.8793	38.6542	44.4163	37.9874	40.4455	40.5809	36.7771	31.9877	39.4296	40.632	39.2683	47.243	39.2885	43.3946	42.0799	38.6995	39.2122	44.9275	44.7094	48.2309	42.6977	46.1141	50.7782	44.6453	47.7528	48.138
Hermite_n	39.3634	41.357	46.2034	40.375	41.933	42.8482	38.6081	34.381	41.2894	42.9288	41.5939	48.5938	41.9424	45.6007	44.358	41.7703	42.4889	47.143	45.6223	50.1922	45.0802	48.0466	52.4537	46.7088	49.4311	51.0533
Delta	31.5845	35.3134	37.3632	32.5882	35.4934	34.5084	30.3374	26.3645	32.7934	33.9684	32.1432	41.1785	31.3879	36.4222	34.1628	31.2562	33.4615	39.6845	37.7959	41.4996	35.1413	39.4879	44.9527	37.374	39.9458	41.6609
Renewal	25.0771	29.4749	34.2931	29.1343	30.5117	27.9888	23.7242	19.9874	23.3167	27.3199	25.8605	35.5027	25.8828	31.2461	30.3418	27.6641	30.2215	32.1367	32.3772	36.546	32.2354	34.5005	42.0907	35.3731	36.1586	38.868
Campbell	35.2709	36.7238	40.0567	37.4453	38.3734	36.3257	32.2649	30.5491	32.8661	34.818	34.6574	42.0389	33.7956	37.4222	36.5971	34.7446	37.253	39.9041	37.95	41.5572	37.0183	39.6089	45.7584	39.4649	40.0286	42.0943
Trimouille	17.6726	19.8233	24.1721	17.5992	22.025	18.2422	15.8647	10.0435	15.6019	19.6908	18.2897	27.1378	16.5199	24.5926	23.0222	19.446	18.1817	22.097	22.3375	29.1775	20.7038	24.2311	33.6746	23.7559	28.0428	30.2964
Alpha	32.4773	35.3854	41.5118	35.2702	36.0528	36.5568	32.2368	27.5222	33.401	38.0803	35.6374	42.6149	35.1902	39.786	37.5446	33.4154	33.5832	40.1309	38.6678	45.2962	37.5994	39.3756	46.6253	39.3835	43.013	45.2321
Bluebell	35.0693	38.3201	44.1434	37.6454	38.4706	39.5124	34.8518	29.2459	35.7821	40.2806	37.4942	45.0989	36.3566	41.3182	38.4007	33.7056	33.8532	41.46	40.686	46.2199	40.5146	41.7602	48.3562	38.0069	45.2839	48.1898
North West	16.6409	18.654	20.4626	17.6525	21.2741	14.1223	11.8615	9.2616	7.64664	11.4454	13.4153	22.4628	11.4835	18.3818	17.9081	16.1311	17.7886	17.569	15.6034	21.9451	16.9238	18.983	29.8982	20.7377	20.8421	24.8906
Primrose	30.6751	33.527	37.8686	32.005	34.8331	33.8813	28.7477	24.0749	30.5599	34.1916	33.5774	41.5975	34.6294	38.981	36.1817	31.7782	32.5082	38.5418	37.428	43.3046	36.7426	39.2971	46.1162	35.4466	41.9568	45.3091
Annual Rainfall (mm)	260.6	352.8	307.7	94.2	191.3	228.1	211.8	48.5	337.9	408.3	320.9	316.4	406.3	346.1	191	74.3	127.5	374.3	128	461.4	157.4	276.9	506.4	98.7	719.6	284.7
