# Supplementary material for: Remotely Monitoring Change in Vegetation Cover on the Montebello Islands, Western Australia, in Response to Introduced Rodent Eradication
Source: PLoS One. 2014 Dec 1;9(12):e114095. doi: 10.1371/journal.pone.0114095 (PMC4250182; doi:10.1371/journal.pone.0114095)
Supplement: Supporting Information S3 — Chronological clustering results for Montebello islands. (XLSX) [file pone.0114095.s003.xlsx]

## Sheet: fc - time series
AREA_HA		1988	1989	1990	1991	1992	1993	1994	1995	1996	1997	1998	1999	2000	2001	2002	2003	2004	2005	2006	2007	2008	2009	2010	2011	2012	2013
1.07	Dandelion	0.445798	0.451802	0.475202	0.458398	0.470998	0.452998	0.438598	0.413398	0.428402	0.3984	0.4344	0.459002	0.370802	0.424198	0.4398	0.417602	0.446402	0.456598	0.440398	0.465598	0.385202	0.451802	0.498602	0.4218	0.432002	0.476398
1.18	Hollyhock	0.3786	0.457202	0.4578	0.461998	0.445798	0.409798	0.334802	0.348	0.362998	0.375	0.344998	0.495002	0.357598	0.393598	0.3606	0.3498	0.4074	0.410402	0.3894	0.418798	0.476398	0.406198	0.540002	0.615602	0.386398	0.456598
1.2	Goodenia	0.510598	0.523198	0.5478	0.520202	0.515998	0.530398	0.496802	0.469802	0.495002	0.4956	0.51	0.5586	0.488998	0.516602	0.509402	0.484202	0.511202	0.527402	0.5244	0.531002	0.516602	0.5424	0.562798	0.505198	0.5136	0.5478
1.21	Spinifex	0.528554	0.523572	0.567874	0.531874	0.524674	0.546274	0.514709	0.496428	0.537418	0.572863	0.567874	0.581172	0.523572	0.534646	0.533537	0.506954	0.528	0.557909	0.560126	0.580063	0.558463	0.572309	0.5928	0.524126	0.539628	0.566218
1.23	Livistona	0.5352	0.532111	0.5604	0.53777	0.539311	0.558859	0.5028	0.514111	0.5316	0.559889	0.516689	0.55783	0.497659	0.5316	0.507941	0.471941	0.51	0.49097	0.500741	0.527489	0.472459	0.54857	0.54857	0.50897	0.567089	0.5424
1.25	Rose	0.557909	0.552926	0.594463	0.5856	0.567874	0.564554	0.547382	0.568982	0.537972	0.580618	0.569537	0.585046	0.557354	0.552926	0.532428	0.521354	0.559018	0.571754	0.547382	0.575074	0.595572	0.549046	0.6288	0.589474	0.525228	0.577291
1.27	Frankenia	0.465418	0.496982	0.524674	0.499754	0.496428	0.509726	0.494772	0.444926	0.496428	0.546828	0.515818	0.588372	0.495326	0.489782	0.490891	0.456	0.4632	0.518028	0.503074	0.519691	0.471509	0.534646	0.561782	0.474274	0.526891	0.525782
1.32	Lily	0.5325	0.6441	0.6063	0.6243	0.5622	0.5568	0.4326	0.4668	0.402	0.4803	0.4632	0.672	0.5064	0.5136	0.4794	0.4551	0.5496	0.5019	0.5109	0.4758	0.6342	0.5316	0.6576	0.6468	0.5001	0.4875
1.33	Solanum	0.48017	0.50537	0.522341	0.490459	0.492	0.518741	0.47297	0.4776	0.462689	0.51	0.515141	0.558341	0.48583	0.50897	0.485311	0.46577	0.4884	0.506911	0.50897	0.524911	0.49817	0.52337	0.5316	0.480689	0.51257	0.524911
1.44	Ipomoea	0.492958	0.501122	0.544322	0.507358	0.52224	0.51216	0.479998	0.456482	0.479998	0.52944	0.514558	0.56832	0.497278	0.516962	0.50496	0.495838	0.51216	0.539038	0.53232	0.556318	0.526078	0.545762	0.568802	0.516962	0.527042	0.523198
1.53	Stylidium	0.5172	0.525746	0.549146	0.529346	0.533846	0.535646	0.509546	0.472646	0.519	0.5523	0.533846	0.5757	0.514046	0.5298	0.5145	0.5019	0.5208	0.528	0.5325	0.5658	0.5379	0.5613	0.557246	0.5208	0.5649	0.565346
1.62	Coolibah	0.45312	0.46176	0.499682	0.44736	0.480962	0.50352	0.445438	0.438238	0.452162	0.504002	0.514082	0.54096	0.474238	0.493922	0.478082	0.4488	0.477118	0.44448	0.42864	0.51936	0.499682	0.535682	0.542882	0.48192	0.491042	0.50064
1.66	Karara	0.391582	0.426818	0.435919	0.429094	0.420382	0.390818	0.353681	0.358987	0.343831	0.372631	0.351787	0.444631	0.354062	0.361644	0.357094	0.343075	0.397644	0.407494	0.384382	0.404462	0.373769	0.389306	0.466613	0.4848	0.388169	0.425306
1.69	Boab	0.449599	0.492	0.502397	0.467203	0.481603	0.481999	0.448001	0.420799	0.453998	0.489998	0.5172	0.5424	0.4596	0.487601	0.482798	0.438799	0.464798	0.489998	0.5028	0.521599	0.484001	0.507199	0.545201	0.481999	0.500402	0.532003
1.71	Hovea	0.55248	0.54204	0.55428	0.53196	0.5478	0.53304	0.52152	0.50028	0.55788	0.5262	0.54132	0.56256	0.47688	0.49884	0.5226	0.51828	0.53052	0.546	0.55104	0.55068	0.51504	0.54888	0.58488	0.50568	0.5478	0.56076
1.8	Wattle or Boronia	0.517409	0.569508	0.571625	0.522917	0.5208	0.57925	0.550867	0.495391	0.524609	0.552142	0.54875	0.585175	0.533933	0.553409	0.448375	0.440333	0.480566	0.565692	0.57925	0.575009	0.555533	0.574166	0.594067	0.509366	0.52165	0.583483
1.85	Foxglove	0.502987	0.522319	0.532169	0.513982	0.501094	0.48745	0.439325	0.457519	0.435156	0.466231	0.455244	0.541644	0.471538	0.4848	0.456382	0.428719	0.489725	0.496925	0.486694	0.507919	0.4848	0.491618	0.567031	0.520418	0.512081	0.517387
1.9	Daisy	0.3597	0.336746	0.3561	0.3597	0.3705	0.365546	0.365546	0.3021	0.327746	0.366446	0.407846	0.464546	0.368246	0.415046	0.430346	0.4137	0.4227	0.4002	0.347546	0.426746	0.3741	0.415046	0.476246	0.4119	0.447446	0.460046
1.98	Dahlia	0.44983	0.466627	0.490632	0.47657	0.475886	0.461141	0.429598	0.39223	0.39017	0.388111	0.410057	0.487543	0.394973	0.423089	0.42103	0.398054	0.415889	0.416911	0.421368	0.443659	0.422059	0.463546	0.519086	0.461141	0.435768	0.463884
2.58	Banksia	0.486182	0.501691	0.5208	0.486182	0.505572	0.511382	0.480926	0.439109	0.4812	0.507509	0.493937	0.529382	0.472891	0.487846	0.466246	0.444372	0.475109	0.488954	0.457937	0.501137	0.444926	0.492	0.518582	0.461263	0.489509	0.531874
2.96	Bloodwood	0.489019	0.518316	0.53669	0.517078	0.501929	0.49349	0.453019	0.476606	0.487529	0.513845	0.511865	0.568219	0.495478	0.510122	0.494981	0.4056	0.472387	0.506897	0.53669	0.540665	0.489019	0.511865	0.56549	0.501684	0.528497	0.537929
3.54	Grevillea	0.474439	0.478478	0.529757	0.488839	0.498149	0.492173	0.46847	0.457757	0.447922	0.47549	0.480235	0.538534	0.469694	0.480761	0.473035	0.452134	0.477074	0.469874	0.477427	0.51887	0.489545	0.49727	0.527827	0.475318	0.489545	0.52291
3.92	Marigold	0.466987	0.474569	0.518906	0.495031	0.485556	0.480444	0.464719	0.464719	0.482719	0.487262	0.482906	0.5316	0.463582	0.481956	0.466418	0.444818	0.491813	0.492569	0.484613	0.496169	0.457325	0.484231	0.547519	0.481769	0.477031	0.496925
3.93	Birthday	0.459946	0.491316	0.52183	0.486514	0.488911	0.490632	0.456511	0.417602	0.463884	0.510346	0.489941	0.548743	0.47863	0.479141	0.467484	0.397198	0.44057	0.508632	0.490459	0.520289	0.451889	0.494916	0.533832	0.447598	0.522168	0.510511
4.13	Epsilon	0.400697	0.405139	0.447727	0.420763	0.474079	0.453854	0.43823	0.350297	0.445891	0.429806	0.441449	0.484037	0.389515	0.427661	0.463049	0.422448	0.447576	0.435934	0.48097	0.5064	0.46289	0.488933	0.545467	0.485563	0.473309	0.505478
4.82	Karangi	0.436459	0.461141	0.501259	0.484289	0.474511	0.462689	0.397543	0.400114	0.43183	0.425141	0.391027	0.529541	0.370111	0.434054	0.39377	0.363084	0.407486	0.425659	0.428402	0.413657	0.387773	0.415543	0.528857	0.460968	0.437489	0.439886
4.87	Ivy	0.467599	0.492936	0.519734	0.503599	0.50573	0.512398	0.420936	0.426264	0.385735	0.415867	0.410266	0.528	0.438266	0.45667	0.430663	0.3984	0.472265	0.441737	0.439469	0.476268	0.512002	0.468535	0.532133	0.487997	0.472135	0.458398
5.05	Pansy	0.386851	0.420274	0.42625	0.425026	0.405737	0.368376	0.31825	0.323549	0.335911	0.299501	0.289176	0.423938	0.297463	0.342564	0.303986	0.266086	0.329935	0.343248	0.330338	0.363487	0.326126	0.399761	0.504362	0.517135	0.396089	0.446352
5.45	Kingcup	0.44731	0.47611	0.490884	0.467916	0.4632	0.440232	0.408329	0.394426	0.405226	0.409819	0.405355	0.498084	0.414665	0.440362	0.418884	0.398155	0.445445	0.45451	0.445322	0.475116	0.434897	0.455381	0.528374	0.450413	0.472884	0.490135
5.56	Buttercup	0.439627	0.455417	0.493397	0.462386	0.46703	0.467614	0.415702	0.406529	0.399912	0.428712	0.424183	0.508841	0.429641	0.450542	0.433003	0.417912	0.457159	0.472142	0.470285	0.495485	0.476786	0.476556	0.520217	0.483526	0.471214	0.469241
5.8	Flag	0.350628	0.339655	0.431657	0.443429	0.46343	0.441715	0.427999	0.404002	0.389141	0.404232	0.435084	0.491316	0.395311	0.431887	0.418632	0.337711	0.385368	0.392683	0.374741	0.441254	0.371998	0.426401	0.497717	0.384346	0.43337	0.480797
6.05	Kurrajong	0.41478	0.429706	0.473006	0.43273	0.43795	0.441499	0.380033	0.36073	0.390365	0.421145	0.411338	0.507336	0.422297	0.447655	0.432521	0.414679	0.440974	0.462365	0.454747	0.473424	0.443897	0.458606	0.495341	0.442644	0.464244	0.46351
7.82	Carnation	0.433954	0.467203	0.506933	0.464532	0.476174	0.463286	0.410042	0.382488	0.420713	0.469781	0.462401	0.54942	0.463646	0.490848	0.461242	0.419114	0.428892	0.479465	0.480797	0.510137	0.466224	0.490574	0.556354	0.458758	0.512981	0.523198
10.21	Gossypium	0.389731	0.413002	0.443537	0.416666	0.436668	0.4164	0.378802	0.371537	0.364531	0.381264	0.378067	0.474864	0.384598	0.420864	0.398803	0.378334	0.422801	0.415003	0.407335	0.451399	0.410532	0.425069	0.486197	0.431534	0.437597	0.44633
11.13	Gardenia	0.42846	0.453782	0.48282	0.45312	0.45636	0.433082	0.393598	0.37194	0.401582	0.41082	0.41298	0.502562	0.406378	0.439498	0.415622	0.39048	0.423722	0.455878	0.44286	0.48102	0.445682	0.4623	0.53574	0.447	0.48246	0.4839
12.75	Brooke	0.364481	0.38593	0.424262	0.379032	0.391704	0.387398	0.349217	0.30683	0.370313	0.397234	0.392366	0.478666	0.377815	0.424212	0.409603	0.368383	0.402151	0.435012	0.432319	0.45438	0.40367	0.440585	0.50437	0.417768	0.471365	0.48642
18.06	South East	0.334464	0.393828	0.406104	0.366828	0.372588	0.369528	0.31938	0.259584	0.321	0.313764	0.280824	0.412404	0.272328	0.328236	0.31038	0.272544	0.30498	0.342816	0.363624	0.395448	0.333204	0.36924	0.468564	0.386736	0.384936	0.418848
22.15	Ah Chong	0.311712	0.361997	0.394483	0.345984	0.378643	0.356957	0.306125	0.28703	0.316637	0.356006	0.355632	0.446064	0.342902	0.381523	0.36119	0.331238	0.359664	0.361075	0.363667	0.418992	0.366259	0.391603	0.452918	0.378355	0.399869	0.426365
31.58	Delta	0.315845	0.353134	0.373632	0.325882	0.354934	0.345084	0.303374	0.263645	0.327934	0.339684	0.321432	0.411785	0.313879	0.364222	0.341628	0.312562	0.334615	0.396845	0.377959	0.414996	0.351413	0.394879	0.449527	0.37374	0.399458	0.416609
36.59	Crocus	0.365626	0.401338	0.433342	0.379932	0.394886	0.404815	0.358051	0.3228	0.393079	0.40483	0.388802	0.465353	0.383518	0.430066	0.395066	0.373286	0.389875	0.438122	0.419986	0.472315	0.410647	0.446402	0.498696	0.425371	0.472618	0.50221
37.24	Campbell	0.352709	0.367238	0.400567	0.374453	0.383734	0.363257	0.322649	0.305491	0.328661	0.34818	0.346574	0.420389	0.337956	0.374222	0.365971	0.347446	0.37253	0.399041	0.3795	0.415572	0.370183	0.396089	0.457584	0.394649	0.400286	0.420943
38.81	Primrose	0.306751	0.33527	0.378686	0.32005	0.348331	0.338813	0.287477	0.240749	0.305599	0.341916	0.335774	0.415975	0.346294	0.38981	0.361817	0.317782	0.325082	0.385418	0.37428	0.433046	0.367426	0.392971	0.461162	0.354466	0.419568	0.453091
49.58	Renewal	0.250771	0.294749	0.342931	0.291343	0.305117	0.279888	0.237242	0.199874	0.233167	0.273199	0.258605	0.355027	0.258828	0.312461	0.303418	0.276641	0.302215	0.321367	0.323772	0.36546	0.322354	0.345005	0.420907	0.353731	0.361586	0.38868
61.44	Bluebell	0.350693	0.383201	0.441434	0.376454	0.384706	0.395124	0.348518	0.292459	0.357821	0.402806	0.374942	0.450989	0.363566	0.413182	0.384007	0.337056	0.338532	0.4146	0.40686	0.462199	0.405146	0.417602	0.483562	0.380069	0.452839	0.481898
103.61	Alpha	0.324773	0.353854	0.415118	0.352702	0.360528	0.365568	0.322368	0.275222	0.33401	0.380803	0.356374	0.426149	0.351902	0.39786	0.375446	0.334154	0.335832	0.401309	0.386678	0.452962	0.375994	0.393756	0.466253	0.393835	0.43013	0.452321
123.48	North West	0.166409	0.18654	0.204626	0.176525	0.212741	0.141223	0.118615	0.092616	0.0764664	0.114454	0.134153	0.224628	0.114835	0.183818	0.179081	0.161311	0.177886	0.17569	0.156034	0.219451	0.169238	0.18983	0.298982	0.207377	0.208421	0.248906
498.84	Trimouille	0.176726	0.198233	0.241721	0.175992	0.22025	0.182422	0.158647	0.100435	0.156019	0.196908	0.182897	0.271378	0.165199	0.245926	0.230222	0.19446	0.181817	0.22097	0.223375	0.291775	0.207038	0.242311	0.336746	0.237559	0.280428	0.302964
984.74	Hermite	0.364351	0.381977	0.441715	0.388241	0.404074	0.408386	0.374042	0.34643	0.391783	0.411482	0.411475	0.468175	0.406889	0.43877	0.431887	0.410294	0.416465	0.456828	0.442738	0.489062	0.436034	0.470004	0.511685	0.461299	0.473467	0.485743
984.74	Hermite_e	0.358793	0.386542	0.444163	0.379874	0.404455	0.405809	0.367771	0.319877	0.394296	0.40632	0.392683	0.47243	0.392885	0.433946	0.420799	0.386995	0.392122	0.449275	0.447094	0.482309	0.426977	0.461141	0.507782	0.446453	0.477528	0.48138
984.74	Hermite_n	0.393634	0.41357	0.462034	0.40375	0.41933	0.428482	0.386081	0.34381	0.412894	0.429288	0.415939	0.485938	0.419424	0.456007	0.44358	0.417703	0.424889	0.47143	0.456223	0.501922	0.450802	0.480466	0.524537	0.467088	0.494311	0.510533
		2	3	4	5	6	7	8	9	10	11	12	13	14	15	16	17	18	19	20	21	22	23	24	25	26	27

## Sheet: Chronological clustering
Alpha_01	Alpha_02	Alpha_04	Alpha_05	Crocus_01	Crocus_02	Crocus_03	Crocus_04	Hermite_01	Hermite_02	Hermite_03	Hermite_04	Hermite_05	Hermite_06	Hermite_07	Hermite_08	Hermite_09	Hermite_10	Hermite_11	Hermite_12	Hermite_13	Hermite_14	Hermite_15	Hermite_16	renewal_01	renewal_02
Alpha 0.01000 0.05000 0.10000 0.20000 0.30000	Alpha 0.01000 0.05000 0.10000 0.20000 0.30000	Alpha 0.01000 0.05000 0.10000 0.20000 0.30000	Alpha 0.01000 0.05000 0.10000 0.20000 0.30000	Alpha 0.01000 0.05000 0.10000 0.20000 0.30000	Alpha 0.01000 0.05000 0.10000 0.20000 0.30000	Alpha 0.01000 0.05000 0.10000 0.20000 0.30000	Alpha 0.01000 0.05000 0.10000 0.20000 0.30000	Alpha 0.01000 0.05000 0.10000 0.20000 0.30000	Alpha 0.01000 0.05000 0.10000 0.20000 0.30000	Alpha 0.01000 0.05000 0.10000 0.20000 0.30000	Alpha 0.01000 0.05000 0.10000 0.20000 0.30000	Alpha 0.01000 0.05000 0.10000 0.20000 0.30000	Alpha 0.01000 0.05000 0.10000 0.20000 0.30000	Alpha 0.01000 0.05000 0.10000 0.20000 0.30000	Alpha 0.01000 0.05000 0.10000 0.20000 0.30000	Alpha 0.01000 0.05000 0.10000 0.20000 0.30000	Alpha 0.01000 0.05000 0.10000 0.20000 0.30000	Alpha 0.01000 0.05000 0.10000 0.20000 0.30000	Alpha 0.01000 0.05000 0.10000 0.20000 0.30000	Alpha 0.01000 0.05000 0.10000 0.20000 0.30000	Alpha 0.01000 0.05000 0.10000 0.20000 0.30000	Alpha 0.01000 0.05000 0.10000 0.20000 0.30000	Alpha 0.01000 0.05000 0.10000 0.20000 0.30000	Alpha 0.01000 0.05000 0.10000 0.20000 0.30000	Alpha 0.01000 0.05000 0.10000 0.20000 0.30000
1988.0000 1 1 1 1 1	1988.0000 1 1 1 1 1	1988.0000 1 1 1 1 1	1988.0000 1 1 1 -1 -1	1988.0000 1 1 1 1 1	1988.0000 1 1 1 1 1	1988.0000 1 -1 1 -1 -1	1988.0000 1 1 1 1 1	1988.0000 1 1 1 1 1	1988.0000 1 1 1 1 1	1988.0000 1 1 1 1 1	1988.0000 1 1 1 1 1	1988.0000 1 1 1 1 1	1988.0000 1 1 1 1 1	1988.0000 1 1 1 1 1	1988.0000 1 1 1 1 1	1988.0000 1 1 1 1 1	1988.0000 1 1 1 1 1	1988.0000 1 1 1 1 1	1988.0000 1 1 1 1 1	1988.0000 1 1 1 1 1	1988.0000 1 1 1 1 1	1988.0000 1 1 1 1 1	1988.0000 1 1 1 1 1	1988.0000 1 1 1 1 1	1988.0000 1 1 1 1 1
1989.0000 1 1 1 1 1	1989.0000 1 1 1 1 1	1989.0000 1 1 1 1 1	1989.0000 1 1 1 1 1	1989.0000 1 1 1 1 1	1989.0000 1 1 1 1 1	1989.0000 1 1 1 1 1	1989.0000 1 1 1 1 1	1989.0000 1 1 1 1 1	1989.0000 1 1 1 1 1	1989.0000 1 1 1 1 1	1989.0000 1 1 1 1 1	1989.0000 1 1 1 1 1	1989.0000 1 1 1 1 1	1989.0000 1 1 1 1 1	1989.0000 1 1 1 1 1	1989.0000 1 1 1 1 1	1989.0000 1 1 1 1 1	1989.0000 1 1 1 1 1	1989.0000 1 1 1 1 1	1989.0000 1 1 1 1 1	1989.0000 1 1 1 1 1	1989.0000 1 1 1 1 1	1989.0000 1 1 1 1 1	1989.0000 1 1 1 1 1	1989.0000 1 1 1 1 1
1990.0000 1 1 1 1 1	1990.0000 1 1 1 1 1	1990.0000 1 1 1 1 1	1990.0000 1 1 1 1 1	1990.0000 1 1 1 1 1	1990.0000 1 1 1 1 1	1990.0000 1 1 1 1 1	1990.0000 1 1 1 1 1	1990.0000 1 1 1 1 1	1990.0000 1 1 1 1 1	1990.0000 1 1 1 1 1	1990.0000 1 1 1 2 1	1990.0000 1 1 1 1 1	1990.0000 1 1 1 1 1	1990.0000 1 1 1 1 1	1990.0000 1 1 1 1 1	1990.0000 1 1 1 1 1	1990.0000 1 1 1 1 1	1990.0000 1 1 1 1 1	1990.0000 1 1 1 1 1	1990.0000 1 1 1 1 2	1990.0000 1 1 1 2 2	1990.0000 1 1 1 1 1	1990.0000 1 1 1 1 1	1990.0000 1 1 1 1 1	1990.0000 1 1 1 1 1
1991.0000 1 1 1 2 2	1991.0000 1 1 1 1 1	1991.0000 1 1 1 1 1	1991.0000 1 1 1 1 1	1991.0000 1 1 1 1 1	1991.0000 1 1 1 1 1	1991.0000 1 1 1 1 1	1991.0000 1 1 1 1 1	1991.0000 1 1 1 1 1	1991.0000 1 1 1 1 1	1991.0000 1 1 1 1 1	1991.0000 1 1 1 2 2	1991.0000 1 1 1 1 1	1991.0000 1 1 1 1 1	1991.0000 1 1 1 1 1	1991.0000 1 1 1 1 1	1991.0000 1 1 1 1 1	1991.0000 1 1 1 1 1	1991.0000 1 1 1 1 1	1991.0000 1 1 1 1 1	1991.0000 1 1 1 1 2	1991.0000 1 1 1 2 2	1991.0000 1 1 1 1 1	1991.0000 1 1 1 1 1	1991.0000 1 1 1 2 2	1991.0000 1 1 1 1 1
1992.0000 1 1 1 2 2	1992.0000 1 1 1 2 1	1992.0000 1 1 1 1 1	1992.0000 1 1 1 1 1	1992.0000 1 1 1 1 1	1992.0000 1 1 1 1 1	1992.0000 1 1 1 1 1	1992.0000 1 1 1 1 1	1992.0000 1 1 1 1 2	1992.0000 1 1 1 1 1	1992.0000 1 1 1 2 2	1992.0000 1 1 1 2 2	1992.0000 1 1 1 1 1	1992.0000 1 1 1 1 1	1992.0000 1 1 1 1 1	1992.0000 1 1 1 1 1	1992.0000 1 1 1 1 1	1992.0000 1 1 1 -3 -3	1992.0000 1 1 1 1 2	1992.0000 1 1 1 2 2	1992.0000 1 1 1 1 2	1992.0000 1 1 1 2 2	1992.0000 1 1 1 1 1	1992.0000 1 1 1 2 2	1992.0000 1 1 1 2 2	1992.0000 1 1 1 1 1
1993.0000 1 1 1 2 2	1993.0000 1 1 1 2 1	1993.0000 1 1 1 1 1	1993.0000 1 1 1 1 1	1993.0000 1 1 1 1 1	1993.0000 1 1 1 1 1	1993.0000 1 1 1 1 2	1993.0000 1 1 1 1 1	1993.0000 1 1 1 1 2	1993.0000 1 1 1 1 1	1993.0000 1 1 1 2 2	1993.0000 1 1 1 2 2	1993.0000 1 1 1 1 2	1993.0000 1 1 1 1 1	1993.0000 1 1 1 1 1	1993.0000 1 1 1 1 1	1993.0000 1 1 1 1 1	1993.0000 1 1 2 1 1	1993.0000 1 1 1 1 2	1993.0000 1 1 1 2 2	1993.0000 1 1 1 1 2	1993.0000 1 1 1 3 3	1993.0000 1 1 1 1 1	1993.0000 1 1 1 2 2	1993.0000 1 1 1 2 2	1993.0000 1 1 1 1 1
1994.0000 1 1 1 2 2	1994.0000 1 1 1 2 1	1994.0000 1 1 1 1 1	1994.0000 1 1 1 1 1	1994.0000 1 1 1 1 1	1994.0000 1 1 1 1 1	1994.0000 1 1 1 1 2	1994.0000 1 1 1 2 2	1994.0000 1 1 1 1 2	1994.0000 1 1 1 1 1	1994.0000 1 1 1 2 2	1994.0000 1 1 1 2 2	1994.0000 1 1 1 1 2	1994.0000 1 1 1 1 1	1994.0000 1 1 1 1 1	1994.0000 1 1 1 1 1	1994.0000 2 1 1 1 1	1994.0000 1 1 2 1 1	1994.0000 1 1 1 1 2	1994.0000 1 1 1 2 2	1994.0000 1 1 1 1 2	1994.0000 1 1 1 3 3	1994.0000 1 1 1 1 1	1994.0000 1 1 1 2 2	1994.0000 1 1 1 2 2	1994.0000 1 1 1 1 1
1995.0000 1 1 1 -3 -3	1995.0000 1 1 1 -3 -3	1995.0000 1 1 1 -3 -3	1995.0000 1 1 1 -3 -3	1995.0000 1 1 1 1 -3	1995.0000 1 1 1 -3 -3	1995.0000 1 1 1 1 -3	1995.0000 1 1 1 2 2	1995.0000 1 1 1 1 -3	1995.0000 1 1 1 1 1	1995.0000 1 1 1 -3 -3	1995.0000 1 1 1 -3 -3	1995.0000 1 1 1 1 -3	1995.0000 1 1 1 1 1	1995.0000 1 1 1 1 1	1995.0000 1 1 1 2 -3	1995.0000 2 1 1 2 2	1995.0000 1 1 2 2 2	1995.0000 1 1 1 1 -3	1995.0000 1 1 1 -3 -3	1995.0000 1 1 1 2 -3	1995.0000 1 1 1 3 3	1995.0000 1 1 1 -3 -3	1995.0000 1 1 1 -3 -3	1995.0000 1 1 1 -3 -3	1995.0000 1 1 1 1 1
1996.0000 1 1 1 2 2	1996.0000 1 1 1 2 1	1996.0000 1 1 1 1 1	1996.0000 1 1 1 1 1	1996.0000 1 1 1 1 1	1996.0000 1 2 1 1 2	1996.0000 1 1 2 2 2	1996.0000 1 1 1 3 3	1996.0000 1 1 2 2 2	1996.0000 1 1 1 1 1	1996.0000 2 1 2 2 2	1996.0000 1 1 1 2 3	1996.0000 1 1 1 1 2	1996.0000 1 2 2 2 2	1996.0000 2 2 2 2 2	1996.0000 2 2 1 2 2	1996.0000 2 1 1 2 2	1996.0000 1 1 2 2 2	1996.0000 1 1 1 2 2	1996.0000 1 1 2 2 2	1996.0000 2 2 2 2 2	1996.0000 1 2 1 4 4	1996.0000 1 1 1 1 1	1996.0000 2 1 2 2 2	1996.0000 1 1 2 3 3	1996.0000 1 1 1 1 1
1997.0000 1 1 1 3 3	1997.0000 1 1 1 2 1	1997.0000 1 1 1 1 1	1997.0000 1 1 1 1 1	1997.0000 1 1 1 1 1	1997.0000 1 2 1 1 2	1997.0000 1 1 2 2 2	1997.0000 1 1 1 3 3	1997.0000 1 1 2 2 2	1997.0000 1 1 1 1 1	1997.0000 2 1 2 2 2	1997.0000 1 1 1 2 3	1997.0000 1 1 1 1 2	1997.0000 1 2 2 2 2	1997.0000 2 2 2 2 2	1997.0000 2 2 1 2 2	1997.0000 2 1 1 2 2	1997.0000 1 1 2 2 2	1997.0000 1 1 1 2 2	1997.0000 1 1 2 2 2	1997.0000 2 2 2 2 3	1997.0000 1 2 1 4 4	1997.0000 1 1 1 1 1	1997.0000 2 1 2 2 2	1997.0000 1 1 2 3 3	1997.0000 2 2 2 2 2
1998.0000 1 1 1 3 3	1998.0000 1 1 1 2 1	1998.0000 1 1 1 1 1	1998.0000 1 1 1 1 1	1998.0000 1 1 1 1 1	1998.0000 1 2 1 1 2	1998.0000 1 1 2 2 2	1998.0000 1 1 1 3 3	1998.0000 1 1 2 2 2	1998.0000 1 1 1 1 1	1998.0000 2 1 2 2 2	1998.0000 1 1 1 2 3	1998.0000 1 1 1 1 2	1998.0000 1 2 2 2 2	1998.0000 2 2 2 2 2	1998.0000 2 2 1 2 2	1998.0000 2 1 1 2 2	1998.0000 1 1 2 2 2	1998.0000 1 1 1 2 2	1998.0000 1 1 2 2 2	1998.0000 2 2 2 2 3	1998.0000 1 2 1 4 4	1998.0000 1 1 1 1 1	1998.0000 2 1 2 2 2	1998.0000 1 1 2 3 3	1998.0000 2 2 2 2 2
1999.0000 1 1 1 3 3	1999.0000 1 1 1 2 2	1999.0000 1 1 1 1 1	1999.0000 1 1 1 1 1	1999.0000 1 1 1 1 1	1999.0000 1 2 1 -3 2	1999.0000 1 1 2 2 2	1999.0000 1 1 2 3 3	1999.0000 1 1 2 2 2	1999.0000 1 1 1 1 -3	1999.0000 2 1 2 2 3	1999.0000 1 1 1 2 3	1999.0000 1 1 1 2 3	1999.0000 1 2 2 2 2	1999.0000 2 2 2 2 2	1999.0000 2 2 2 3 3	1999.0000 2 1 1 2 3	1999.0000 1 1 3 2 2	1999.0000 1 1 1 2 2	1999.0000 1 1 2 2 2	1999.0000 2 2 2 2 4	1999.0000 1 2 1 4 4	1999.0000 1 1 1 -3 -3	1999.0000 2 1 2 2 2	1999.0000 1 1 2 3 3	1999.0000 2 2 2 2 2
2000.0000 1 1 1 3 3	2000.0000 1 1 1 2 2	2000.0000 1 1 1 1 1	2000.0000 1 1 1 1 1	2000.0000 1 1 1 1 1	2000.0000 1 2 1 1 2	2000.0000 1 1 2 2 2	2000.0000 1 1 2 3 3	2000.0000 1 1 2 2 2	2000.0000 1 1 1 1 1	2000.0000 2 1 2 2 3	2000.0000 1 1 1 2 3	2000.0000 1 1 1 2 3	2000.0000 1 2 2 2 2	2000.0000 2 2 2 2 2	2000.0000 2 2 2 3 3	2000.0000 2 1 1 2 3	2000.0000 1 1 3 2 2	2000.0000 1 1 1 2 2	2000.0000 1 1 2 2 2	2000.0000 2 2 2 2 4	2000.0000 1 2 1 4 4	2000.0000 1 1 1 1 1	2000.0000 2 1 2 2 2	2000.0000 1 1 2 3 3	2000.0000 2 2 2 2 2
2001.0000 1 1 1 3 3	2001.0000 1 1 1 2 2	2001.0000 1 1 1 1 1	2001.0000 1 1 1 1 1	2001.0000 1 1 1 1 1	2001.0000 1 2 1 1 2	2001.0000 1 1 2 2 2	2001.0000 1 1 2 3 3	2001.0000 1 1 2 2 2	2001.0000 1 1 1 1 1	2001.0000 2 1 2 2 3	2001.0000 1 1 1 2 3	2001.0000 1 1 1 2 3	2001.0000 1 2 2 2 2	2001.0000 2 2 2 2 2	2001.0000 2 2 2 3 3	2001.0000 3 1 1 2 4	2001.0000 1 1 3 3 3	2001.0000 1 1 1 2 2	2001.0000 1 1 2 2 2	2001.0000 2 2 2 2 4	2001.0000 1 2 2 4 4	2001.0000 1 1 1 1 1	2001.0000 2 1 2 2 2	2001.0000 1 1 2 3 3	2001.0000 2 2 2 3 3
2002.0000 1 1 1 3 3	2002.0000 1 1 1 2 2	2002.0000 1 1 1 1 1	2002.0000 1 1 1 1 1	2002.0000 1 1 1 1 1	2002.0000 1 2 1 1 2	2002.0000 1 1 2 2 2	2002.0000 1 1 2 3 3	2002.0000 1 1 2 2 2	2002.0000 1 1 1 1 1	2002.0000 2 1 2 2 3	2002.0000 1 1 1 2 3	2002.0000 1 1 1 2 3	2002.0000 1 2 2 2 2	2002.0000 2 2 2 2 2	2002.0000 2 2 2 3 3	2002.0000 3 1 1 2 4	2002.0000 1 1 3 3 3	2002.0000 1 1 1 2 2	2002.0000 1 1 2 2 2	2002.0000 2 2 2 2 4	2002.0000 1 2 2 4 4	2002.0000 1 1 1 1 1	2002.0000 2 1 2 2 2	2002.0000 1 1 2 3 3	2002.0000 2 2 2 3 3
2003.0000 1 1 1 4 4	2003.0000 1 1 1 3 3	2003.0000 1 1 1 1 1	2003.0000 1 1 2 2 2	2003.0000 1 1 1 1 1	2003.0000 1 2 1 1 2	2003.0000 1 1 2 2 2	2003.0000 1 1 2 3 3	2003.0000 1 1 3 3 3	2003.0000 1 1 1 1 1	2003.0000 2 1 3 3 4	2003.0000 1 1 1 2 4	2003.0000 1 1 1 3 4	2003.0000 1 2 3 3 3	2003.0000 2 2 2 2 3	2003.0000 2 2 3 4 4	2003.0000 3 1 1 2 4	2003.0000 1 1 3 3 3	2003.0000 1 1 1 2 3	2003.0000 1 1 2 2 2	2003.0000 2 2 2 2 5	2003.0000 1 2 2 4 4	2003.0000 1 1 1 1 1	2003.0000 2 1 2 2 2	2003.0000 1 1 2 3 3	2003.0000 2 2 2 3 3
2004.0000 1 1 1 4 4	2004.0000 1 1 1 3 3	2004.0000 1 1 1 1 1	2004.0000 1 1 2 2 2	2004.0000 1 1 1 1 1	2004.0000 1 2 1 1 2	2004.0000 1 1 2 2 2	2004.0000 1 1 2 3 3	2004.0000 1 1 3 3 3	2004.0000 1 1 1 1 1	2004.0000 2 1 3 3 4	2004.0000 1 1 1 2 4	2004.0000 1 1 1 3 4	2004.0000 1 2 3 3 3	2004.0000 2 2 2 2 3	2004.0000 2 2 3 4 4	2004.0000 3 1 1 3 5	2004.0000 1 1 3 3 -3	2004.0000 1 1 1 2 3	2004.0000 1 1 2 2 2	2004.0000 2 2 2 2 5	2004.0000 1 2 2 4 4	2004.0000 1 1 1 1 1	2004.0000 2 1 2 2 2	2004.0000 1 1 2 3 3	2004.0000 2 2 2 3 3
2005.0000 1 1 1 5 5	2005.0000 1 1 1 4 4	2005.0000 1 1 1 1 2	2005.0000 1 2 3 3 3	2005.0000 1 1 1 1 2	2005.0000 1 2 2 2 3	2005.0000 1 1 2 2 2	2005.0000 1 1 2 4 3	2005.0000 1 2 4 4 4	2005.0000 1 1 1 2 2	2005.0000 2 2 4 4 5	2005.0000 2 2 2 3 5	2005.0000 2 2 2 4 5	2005.0000 2 3 4 4 4	2005.0000 2 3 3 3 4	2005.0000 3 3 4 5 5	2005.0000 3 1 1 3 5	2005.0000 1 2 4 4 4	2005.0000 1 2 2 3 4	2005.0000 1 1 2 2 3	2005.0000 2 2 2 3 6	2005.0000 1 2 2 4 4	2005.0000 1 2 2 2 2	2005.0000 2 2 3 3 3	2005.0000 2 2 3 4 4	2005.0000 2 2 2 3 3
2006.0000 1 1 1 5 5	2006.0000 1 1 1 4 4	2006.0000 1 1 1 1 2	2006.0000 1 2 3 3 3	2006.0000 1 1 1 1 2	2006.0000 1 2 2 2 3	2006.0000 1 1 2 2 2	2006.0000 1 1 2 4 3	2006.0000 1 2 4 4 4	2006.0000 1 1 1 2 2	2006.0000 2 2 4 4 5	2006.0000 2 2 2 3 5	2006.0000 2 2 2 4 5	2006.0000 2 3 4 4 4	2006.0000 2 3 3 3 4	2006.0000 3 3 4 5 5	2006.0000 3 1 1 3 5	2006.0000 1 2 4 4 4	2006.0000 1 2 2 3 4	2006.0000 1 1 2 2 3	2006.0000 2 2 2 3 6	2006.0000 1 2 2 4 4	2006.0000 1 2 2 2 2	2006.0000 2 2 3 3 3	2006.0000 2 2 3 4 4	2006.0000 2 2 2 3 3
2007.0000 1 1 1 5 5	2007.0000 1 1 1 4 4	2007.0000 1 1 1 -3 -3	2007.0000 1 2 3 3 3	2007.0000 1 1 2 1 2	2007.0000 1 2 2 2 3	2007.0000 1 1 2 2 2	2007.0000 1 2 2 4 3	2007.0000 1 2 4 4 4	2007.0000 1 1 1 2 2	2007.0000 2 2 4 4 5	2007.0000 2 2 2 3 5	2007.0000 2 2 2 4 5	2007.0000 2 3 4 4 4	2007.0000 2 3 3 3 4	2007.0000 3 3 4 5 5	2007.0000 3 1 1 3 5	2007.0000 1 2 4 4 4	2007.0000 1 2 2 3 4	2007.0000 2 2 3 3 3	2007.0000 2 2 2 3 6	2007.0000 1 2 2 5 4	2007.0000 1 2 2 2 2	2007.0000 2 2 3 3 3	2007.0000 2 2 3 4 4	2007.0000 3 3 3 4 4
2008.0000 1 1 1 5 5	2008.0000 1 1 1 4 4	2008.0000 1 1 1 1 2	2008.0000 1 2 3 3 3	2008.0000 1 1 2 1 2	2008.0000 1 2 2 2 3	2008.0000 1 1 2 2 2	2008.0000 1 2 2 4 3	2008.0000 1 2 4 4 4	2008.0000 1 1 1 2 2	2008.0000 2 2 4 4 5	2008.0000 2 2 2 3 5	2008.0000 2 2 2 4 5	2008.0000 2 3 4 4 4	2008.0000 2 3 3 3 4	2008.0000 3 3 4 5 5	2008.0000 3 1 1 3 5	2008.0000 1 2 4 4 -3	2008.0000 1 2 2 3 4	2008.0000 2 2 3 3 3	2008.0000 2 2 2 3 6	2008.0000 1 2 2 5 4	2008.0000 1 2 2 2 2	2008.0000 2 2 3 3 3	2008.0000 2 2 3 4 4	2008.0000 3 3 3 4 4
2009.0000 1 1 1 5 5	2009.0000 1 1 1 4 4	2009.0000 1 1 1 1 2	2009.0000 1 2 3 3 3	2009.0000 1 2 2 1 2	2009.0000 1 2 2 2 3	2009.0000 1 1 2 2 2	2009.0000 1 2 2 4 4	2009.0000 1 2 4 4 4	2009.0000 1 1 1 2 2	2009.0000 2 2 4 5 6	2009.0000 2 2 2 3 5	2009.0000 2 2 2 4 5	2009.0000 2 3 4 4 4	2009.0000 2 3 3 3 4	2009.0000 3 3 4 5 5	2009.0000 3 1 1 3 5	2009.0000 1 2 4 4 4	2009.0000 1 2 2 3 4	2009.0000 2 2 3 3 4	2009.0000 2 2 2 3 6	2009.0000 2 3 3 5 5	2009.0000 1 2 2 2 2	2009.0000 2 2 3 3 3	2009.0000 2 2 3 4 4	2009.0000 3 3 3 4 4
2010.0000 1 1 1 5 5	2010.0000 1 1 1 4 4	2010.0000 1 1 1 2 3	2010.0000 1 2 3 4 4	2010.0000 1 2 2 1 2	2010.0000 1 2 2 2 3	2010.0000 2 2 3 3 3	2010.0000 1 2 2 4 4	2010.0000 1 2 4 4 4	2010.0000 1 1 1 2 2	2010.0000 2 2 4 5 6	2010.0000 2 2 2 4 6	2010.0000 2 2 2 4 5	2010.0000 2 3 4 4 4	2010.0000 2 3 3 3 4	2010.0000 3 3 4 5 5	2010.0000 3 1 2 4 6	2010.0000 2 2 4 4 -3	2010.0000 1 2 2 3 4	2010.0000 2 2 3 3 4	2010.0000 2 2 2 3 6	2010.0000 2 3 3 5 5	2010.0000 1 2 2 2 2	2010.0000 2 2 3 3 3	2010.0000 2 2 3 4 4	2010.0000 3 3 3 4 4
2011.0000 1 1 1 5 6	2011.0000 1 1 1 5 5	2011.0000 1 1 1 2 3	2011.0000 1 2 3 4 4	2011.0000 1 2 2 1 2	2011.0000 1 2 2 2 3	2011.0000 2 2 3 3 3	2011.0000 1 2 2 4 4	2011.0000 1 2 4 4 4	2011.0000 1 1 1 2 2	2011.0000 2 2 4 5 6	2011.0000 2 2 2 4 6	2011.0000 2 2 2 4 5	2011.0000 2 3 4 4 4	2011.0000 2 3 3 3 4	2011.0000 3 3 4 5 5	2011.0000 3 1 2 4 6	2011.0000 2 2 4 4 4	2011.0000 1 2 2 3 4	2011.0000 2 2 3 3 4	2011.0000 2 2 2 3 6	2011.0000 2 3 3 5 5	2011.0000 1 2 2 2 2	2011.0000 2 2 3 3 3	2011.0000 2 2 3 4 4	2011.0000 3 3 3 4 4
2012.0000 1 1 1 5 6	2012.0000 1 1 1 5 5	2012.0000 1 1 1 2 3	2012.0000 1 2 3 4 4	2012.0000 1 2 2 1 2	2012.0000 1 2 2 2 3	2012.0000 2 2 3 3 3	2012.0000 1 2 2 4 4	2012.0000 1 2 4 4 4	2012.0000 1 1 1 2 2	2012.0000 2 2 4 5 6	2012.0000 2 2 2 4 6	2012.0000 2 2 2 4 5	2012.0000 2 3 4 4 4	2012.0000 2 3 3 3 4	2012.0000 3 3 4 5 5	2012.0000 3 1 2 4 6	2012.0000 2 2 4 4 4	2012.0000 1 2 2 3 4	2012.0000 2 2 3 3 4	2012.0000 2 2 2 3 6	2012.0000 2 3 3 5 5	2012.0000 1 2 2 2 2	2012.0000 2 2 3 3 3	2012.0000 2 2 3 4 4	2012.0000 3 3 3 4 4
2013.0000 1 1 1 5 6	2013.0000 1 1 1 5 5	2013.0000 1 1 1 2 3	2013.0000 1 2 3 4 4	2013.0000 1 2 2 1 2	2013.0000 1 2 2 2 3	2013.0000 2 2 3 3 3	2013.0000 1 2 -3 -3 -3	2013.0000 1 2 4 4 4	2013.0000 1 1 1 2 2	2013.0000 2 2 4 5 6	2013.0000 2 2 2 4 6	2013.0000 2 2 2 4 5	2013.0000 2 3 4 4 4	2013.0000 2 3 3 3 4	2013.0000 3 3 4 5 5	2013.0000 3 1 2 4 6	2013.0000 2 2 4 4 -3	2013.0000 1 2 2 3 4	2013.0000 2 2 3 3 4	2013.0000 2 2 2 3 6	2013.0000 2 3 3 5 5	2013.0000 1 2 2 2 2	2013.0000 2 2 3 3 3	2013.0000 2 2 3 4 4	2013.0000 3 3 3 -3 -3
Hermite	Hermite_e	Hermite_n	Delta	Renewal	Campbell	Trimouille	Alpha	Bluebell	North West	Primrose	rainfall
Alpha 0.01000 0.05000 0.10000 0.20000 0.30000	Alpha 0.01000 0.05000 0.10000 0.20000 0.30000	Alpha 0.01000 0.05000 0.10000 0.20000 0.30000	Alpha 0.01000 0.05000 0.10000 0.20000 0.30000	Alpha 0.01000 0.05000 0.10000 0.20000 0.30000	Alpha 0.01000 0.05000 0.10000 0.20000 0.30000	Alpha 0.01000 0.05000 0.10000 0.20000 0.30000	Alpha 0.01000 0.05000 0.10000 0.20000 0.30000	Alpha 0.01000 0.05000 0.10000 0.20000 0.30000	Alpha 0.01000 0.05000 0.10000 0.20000 0.30000	Alpha 0.01000 0.05000 0.10000 0.20000 0.30000	Alpha 0.01000 0.05000 0.10000 0.20000 0.30000
1987.0000 1 1 1 1 1	1987.0000 1 1 1 1 1	1987.0000 1 1 1 1 1	1987.0000 1 1 1 -1 -1	1987.0000 1 1 1 1 1	1987.0000 1 1 1 1 1	1987.0000 1 1 1 1 1	1987.0000 1 1 1 1 1	1987.0000 1 1 1 1 1	1987.0000 1 1 1 1 1	1987.0000 1 1 1 1 1	1987.0000 1 1 1 1 1
1988.0000 1 1 1 1 1	1988.0000 1 1 1 1 1	1988.0000 1 1 1 1 1	1988.0000 1 1 1 1 1	1988.0000 1 1 1 1 1	1988.0000 1 1 1 1 1	1988.0000 1 1 1 1 1	1988.0000 1 1 1 1 1	1988.0000 1 1 1 1 1	1988.0000 1 1 1 1 1	1988.0000 1 1 1 1 1	1988.0000 1 1 1 1 1
1989.0000 1 1 1 1 1	1989.0000 1 1 1 1 1	1989.0000 1 1 1 1 1	1989.0000 1 1 1 1 1	1989.0000 1 1 1 1 1	1989.0000 1 1 1 1 1	1989.0000 1 1 1 1 1	1989.0000 1 1 1 1 1	1989.0000 1 1 1 1 1	1989.0000 1 1 1 1 1	1989.0000 1 1 1 1 1	1989.0000 1 1 1 1 1
1990.0000 1 1 1 1 2	1990.0000 1 1 1 1 2	1990.0000 1 1 1 1 2	1990.0000 1 1 1 1 1	1990.0000 1 1 1 1 1	1990.0000 1 1 1 1 1	1990.0000 1 1 1 1 1	1990.0000 1 1 1 1 2	1990.0000 1 1 1 1 2	1990.0000 1 1 1 1 1	1990.0000 1 1 1 1 2	1990.0000 1 1 1 2 -3
1991.0000 1 1 1 1 2	1991.0000 1 1 1 1 2	1991.0000 1 1 1 1 2	1991.0000 1 1 1 1 1	1991.0000 1 1 1 1 1	1991.0000 1 1 1 1 1	1991.0000 1 1 1 1 1	1991.0000 1 1 1 1 2	1991.0000 1 1 1 1 2	1991.0000 1 1 1 -3 -3	1991.0000 1 1 1 1 2	1991.0000 1 1 1 2 2
1992.0000 1 1 1 1 2	1992.0000 1 1 1 1 2	1992.0000 1 1 1 1 2	1992.0000 1 1 1 1 1	1992.0000 1 1 1 1 1	1992.0000 1 1 1 1 1	1992.0000 1 1 1 1 1	1992.0000 1 1 1 1 2	1992.0000 1 1 1 1 2	1992.0000 2 2 2 2 2	1992.0000 1 1 1 1 2	1992.0000 1 1 1 2 2
1993.0000 1 1 1 1 3	1993.0000 1 1 1 1 2	1993.0000 1 1 1 1 2	1993.0000 1 1 1 2 2	1993.0000 1 1 2 2 2	1993.0000 1 2 2 2 2	1993.0000 1 1 1 1 1	1993.0000 1 1 1 1 3	1993.0000 1 1 1 1 3	1993.0000 2 2 2 2 2	1993.0000 1 1 2 2 3	1993.0000 1 1 1 2 2
1994.0000 1 1 1 1 3	1994.0000 1 1 1 -3 -3	1994.0000 1 1 1 -3 -3	1994.0000 1 1 1 2 2	1994.0000 1 1 2 2 2	1994.0000 1 2 2 2 2	1994.0000 1 1 1 1 -3	1994.0000 1 1 1 1 3	1994.0000 1 1 1 1 3	1994.0000 2 2 2 2 2	1994.0000 1 1 2 2 3	1994.0000 1 1 1 -3 -3
1995.0000 1 2 1 2 4	1995.0000 1 1 1 1 2	1995.0000 1 1 1 1 2	1995.0000 1 1 1 3 3	1995.0000 1 1 2 2 2	1995.0000 1 2 2 2 2	1995.0000 1 1 1 1 1	1995.0000 1 1 1 1 4	1995.0000 1 1 1 1 4	1995.0000 2 2 2 2 2	1995.0000 1 1 3 3 4	1995.0000 1 1 1 3 3
1996.0000 1 2 1 2 4	1996.0000 1 1 1 1 2	1996.0000 1 1 1 1 2	1996.0000 1 1 1 3 3	1996.0000 1 1 2 2 2	1996.0000 1 2 2 3 3	1996.0000 1 1 1 1 1	1996.0000 1 1 1 1 4	1996.0000 1 1 1 1 4	1996.0000 2 2 2 2 2	1996.0000 1 1 3 3 4	1996.0000 1 1 1 3 3
1997.0000 1 2 1 2 4	1997.0000 1 1 1 1 2	1997.0000 1 1 1 1 2	1997.0000 1 1 1 3 3	1997.0000 1 1 2 2 2	1997.0000 1 2 2 3 3	1997.0000 1 1 1 1 1	1997.0000 1 1 1 1 4	1997.0000 1 1 1 1 4	1997.0000 2 2 2 2 2	1997.0000 1 1 3 3 4	1997.0000 1 1 1 3 3
1998.0000 1 2 1 -3 -3	1998.0000 1 1 1 1 2	1998.0000 1 1 1 -3 -3	1998.0000 1 1 1 3 -3	1998.0000 2 2 3 2 3	1998.0000 1 3 3 3 3	1998.0000 1 1 1 1 2	1998.0000 1 1 1 1 4	1998.0000 1 1 1 1 4	1998.0000 3 3 3 2 2	1998.0000 1 1 3 3 5	1998.0000 1 1 1 3 3
1999.0000 1 2 1 2 4	1999.0000 1 1 1 1 2	1999.0000 1 1 1 1 2	1999.0000 1 1 1 3 3	1999.0000 2 2 3 2 3	1999.0000 1 3 3 3 3	1999.0000 1 1 1 1 2	1999.0000 1 1 1 1 4	1999.0000 1 1 1 1 4	1999.0000 3 3 3 2 2	1999.0000 1 1 3 3 5	1999.0000 1 1 1 3 3
2000.0000 1 2 1 2 4	2000.0000 1 1 1 1 2	2000.0000 1 1 1 1 2	2000.0000 1 1 1 3 3	2000.0000 2 2 3 3 3	2000.0000 1 3 3 4 4	2000.0000 1 1 1 2 3	2000.0000 1 1 1 1 4	2000.0000 1 1 1 1 4	2000.0000 3 3 3 3 3	2000.0000 1 1 3 3 5	2000.0000 1 1 1 3 3
2001.0000 1 2 1 2 4	2001.0000 1 1 1 1 2	2001.0000 1 1 1 1 2	2001.0000 1 1 1 3 3	2001.0000 2 2 3 3 3	2001.0000 1 3 3 4 4	2001.0000 1 1 1 2 3	2001.0000 1 1 1 1 4	2001.0000 1 1 1 1 4	2001.0000 3 3 3 3 3	2001.0000 1 1 3 3 5	2001.0000 1 1 1 4 4
2002.0000 1 2 1 2 4	2002.0000 1 1 1 1 2	2002.0000 1 1 1 1 2	2002.0000 1 1 1 3 3	2002.0000 2 2 3 3 3	2002.0000 1 3 3 4 4	2002.0000 1 1 1 2 3	2002.0000 1 1 1 1 4	2002.0000 1 1 1 1 4	2002.0000 3 3 3 3 3	2002.0000 1 1 3 3 6	2002.0000 1 1 1 4 4
2003.0000 1 2 1 2 4	2003.0000 1 1 1 1 2	2003.0000 1 1 1 1 2	2003.0000 1 1 1 3 3	2003.0000 2 2 3 3 3	2003.0000 1 3 3 4 4	2003.0000 1 1 1 2 3	2003.0000 1 1 1 1 4	2003.0000 1 1 1 1 4	2003.0000 3 3 3 3 3	2003.0000 1 1 3 3 6	2003.0000 1 1 1 4 4
2004.0000 1 2 2 3 5	2004.0000 2 2 2 2 3	2004.0000 2 2 2 2 3	2004.0000 2 2 2 4 4	2004.0000 2 2 3 3 3	2004.0000 1 3 3 5 5	2004.0000 1 1 1 2 3	2004.0000 1 1 1 1 4	2004.0000 1 1 2 2 5	2004.0000 3 3 3 3 3	2004.0000 1 1 3 4 7	2004.0000 1 1 1 4 4
2005.0000 1 2 2 3 5	2005.0000 2 2 2 2 3	2005.0000 2 2 2 2 3	2005.0000 2 2 2 4 4	2005.0000 2 2 3 3 3	2005.0000 1 3 3 5 5	2005.0000 1 1 1 2 3	2005.0000 1 1 1 1 4	2005.0000 1 1 2 2 5	2005.0000 3 3 3 3 4	2005.0000 1 1 3 4 7	2005.0000 1 1 1 4 4
2006.0000 1 2 2 3 5	2006.0000 2 2 2 2 3	2006.0000 2 2 2 2 3	2006.0000 2 2 2 4 4	2006.0000 2 2 3 3 3	2006.0000 1 3 3 5 5	2006.0000 1 1 1 2 3	2006.0000 1 1 2 2 5	2006.0000 1 1 2 2 5	2006.0000 3 3 3 3 4	2006.0000 1 1 3 4 7	2006.0000 1 1 1 4 4
2007.0000 1 2 2 3 5	2007.0000 2 2 2 2 3	2007.0000 2 2 2 2 3	2007.0000 2 2 2 4 4	2007.0000 2 2 3 3 3	2007.0000 1 3 3 5 5	2007.0000 1 1 1 2 3	2007.0000 1 1 2 2 5	2007.0000 1 1 2 2 5	2007.0000 3 3 3 3 4	2007.0000 1 1 3 4 7	2007.0000 1 1 1 4 4
2008.0000 1 2 2 3 5	2008.0000 2 2 2 2 3	2008.0000 2 2 2 2 3	2008.0000 2 2 2 4 4	2008.0000 2 2 3 3 3	2008.0000 1 3 3 5 5	2008.0000 1 1 1 2 3	2008.0000 1 1 2 2 5	2008.0000 1 1 2 2 5	2008.0000 3 3 3 3 4	2008.0000 1 1 3 4 7	2008.0000 1 1 1 4 4
2009.0000 2 3 2 3 -3	2009.0000 2 2 2 2 3	2009.0000 2 2 2 2 3	2009.0000 2 2 2 4 4	2009.0000 2 3 4 4 4	2009.0000 1 3 3 5 -3	2009.0000 1 2 2 3 4	2009.0000 1 1 2 2 5	2009.0000 1 1 2 2 6	2009.0000 3 3 3 4 -3	2009.0000 1 2 4 4 7	2009.0000 1 1 1 4 4
2010.0000 2 3 2 3 5	2010.0000 2 2 2 2 3	2010.0000 2 2 2 2 3	2010.0000 2 2 2 4 4	2010.0000 2 3 4 4 4	2010.0000 1 3 3 5 5	2010.0000 1 2 2 3 4	2010.0000 1 1 2 2 5	2010.0000 1 1 2 2 6	2010.0000 3 3 3 4 4	2010.0000 1 2 4 4 7	2010.0000 1 1 1 4 4
2011.0000 2 3 2 3 5	2011.0000 2 2 2 2 3	2011.0000 2 2 2 2 3	2011.0000 2 2 2 4 4	2011.0000 2 3 4 4 4	2011.0000 1 3 3 5 5	2011.0000 1 2 2 3 4	2011.0000 1 1 2 2 5	2011.0000 1 1 2 2 6	2011.0000 3 3 3 4 4	2011.0000 1 2 4 4 7	2011.0000 1 1 1 5 4
2012.0000 2 3 2 3 -3	2012.0000 2 2 2 2 3	2012.0000 2 2 2 2 3	2012.0000 2 2 2 4 4	2012.0000 2 3 4 4 4	2012.0000 1 3 3 5 -3	2012.0000 1 2 2 3 4	2012.0000 1 1 2 2 5	2012.0000 1 1 2 2 6	2012.0000 3 3 3 4 -3	2012.0000 1 2 4 4 7	2012.0000 1 1 1 5 4
